# Supplementary material for: Induced Mutation in GmCOP1b Enhances the Performance of Soybean under Dense Planting Conditions
Source: Int J Mol Sci. 2022 May 12;23(10):5394. doi: 10.3390/ijms23105394 (PMC9141786; doi:10.3390/ijms23105394)
Supplement: Supplementary file 1 [file ijms-23-05394-s001.zip]

Archive with 1 entries (1 files):
- ijms-1699593-supplementary.pdf
